# Supplementary material for: Dual-Organ Transcriptomic Analysis of Rainbow Trout Infected With Ichthyophthirius multifiliis Through Co-Expression and Machine Learning
Source: Front Immunol. 2021 Jul 8;12:677730. doi: 10.3389/fimmu.2021.677730 (PMC8296305; doi:10.3389/fimmu.2021.677730)
Supplement: Supplementary file 2 [file Table_9.xlsx]

## Sheet: Sheet1
Featured Gene	Go_term	SwissProt	KEGG	HK	DEGs in the HK	Liver	DEGs in the liver
GSONMG00008808001	oxygen;heme	Hemoglobin subunit beta-4	hemoglobin subunit epsilon	0.147	N	0.517	N
GSONMG00068278001	-	Apolipoprotein A-I-1	-	2.63	N	0.0241	N
GSONMG00065856001	-	Leukocyte cell-derived chemotaxin-2	-	-1.4	Y	3.52	Y
GSONMG00007930001	extracellular;lipoprotein	Apolipoprotein C-I	apolipoprotein C-I	0.77	N	0.119	N
GSONMG00008807001	hemoglobin;oxygen;iron;oxygen;heme;oxygen	Hemoglobin subunit beta	hemoglobin subunit epsilon	0.188	N	0.895	N
GSONMG00025517001	-	-	-	1.43	N	4.48	Y
GSONMG00001821001	extracellular;transport	Serum albumin 1	serum albumin	-0.24	N	-1.96	Y
GSONMG00082350001	transporter;fatty;transport	Fatty acid-binding protein 10-A, liver basic	-	0.883	N	-1.67	Y
GSONMG00009493001	hemoglobin;oxygen;iron;oxygen;heme;oxygen	Hemoglobin subunit alpha-4	-	0.226	N	0.909	N
GSONMG00008805001	hemoglobin;oxygen;iron;oxygen;heme;oxygen	Hemoglobin subunit alpha-4	-	-0.216	N	0.688	N
GSONMG00030399001	serine-type;proteolysis	Haptoglobin	haptoglobin	4.08	Y	1.56	Y
GSONMG00048193001	-	-	-	2.53	N	4.45	Y
GSONMG00009494001	hemoglobin;oxygen;iron;oxygen;heme;oxygen	Hemoglobin subunit beta	hemoglobin subunit epsilon	0.643	N	0.619	N
GSONMG00022242001	-	-	-	2.85	Y	-0.402	N
GSONMG00023806001	carbohydrate	C-type lectin domain family 4 member D	C-type lectin domain family 4 member E	3.25	N	2.09	Y
GSONMG00064123001	metalloendopeptidase;zinc;proteolysis	Low choriolytic enzyme	-	0.58	N	2.39	Y
GSONMG00028984001	extracellular;metal;ion;iron	Serotransferrin	transferrin	2.7	Y	0	N
GSONMG00017102001	-	-	-	2.63	N	-0.552	N
GSONMG00038950001	extracellular;response	Complement C1q-like protein 2	-	1.63	Y	2.36	Y
GSONMG00058134001	hemoglobin;oxygen;iron;oxygen;heme;oxygen	Hemoglobin subunit alpha	-	-0.994	N	-0.198	N
GSONMG00021894001	-	Actin-1	actin beta/gamma 1	0.0117	N	0.0581	N
GSONMG00010099001	-	Fibrinogen beta chain	fibrinogen beta chain	3.02	N	0.413	N
GSONMG00012629001	hemoglobin;oxygen;iron;oxygen;heme;oxygen	Hemoglobin subunit alpha-1	hemoglobin subunit zeta	-0.913	N	-0.0457	N
GSONMG00000537001	extracellular;lipoprotein	Apolipoprotein C-I	apolipoprotein C-I	0.399	N	0.135	N
GSONMG00058133001	hemoglobin;oxygen;iron;oxygen;heme;oxygen	Hemoglobin subunit beta-1	hemoglobin subunit epsilon	-1.01	N	-0.35	N
GSONMG00052298001	hemoglobin;oxygen;iron;oxygen;heme;oxygen	Hemoglobin subunit beta	hemoglobin subunit epsilon	-0.143	N	0.621	N
GSONMG00009496001	-	Hemoglobin subunit beta-1	-	-1.31	Y	-0.651	N
GSONMG00058135001	oxygen;heme	Hemoglobin subunit alpha-4	-	0.937	N	0.348	N
GSONMG00058994001	fibrinogen;receptor;protein;signal;platelet;protein	Fibrinogen gamma chain	fibrinogen gamma chain	3.51	Y	0.588	N
GSONMG00016296001	high-density;acute-phase	Serum amyloid A-5 protein	serum amyloid A protein	3.89	Y	11.3	Y
GSONMG00032415001	nucleic;endonuclease;nucleic	Ribonuclease-like 3	angiogenin	3.47	N	-0.252	N
GSONMG00000420001	cysteine-type;proteolysis	Cathepsin M	-	0.141	N	-0.821	N
GSONMG00003094001	chylomicron;enzyme;lipid;lipid;positive	-	apolipoprotein C-II	1.12	N	-0.572	N
GSONMG00038203001	metal	Hemopexin	hemopexin	1.03	N	-1.6	Y
GSONMG00038493001	extracellular;cytoplasm;sperm	Alpha-1-antitrypsin homolog	serpin A	1.39	N	-1.23	N
GSONMG00036908001	-	-	-	0.384	N	1.55	Y
GSONMG00045609001	extracellular;cell;heme;metal;cellular;heme	Hemopexin	hemopexin	1.9	Y	1.36	N
GSONMG00027710001	-	Complement C1q tumor necrosis factor-related protein 3	-	4.18	N	0.948	N
GSONMG00018754001	-	-	-	-2.22	Y	0.857	N
GSONMG00052297001	hemoglobin;oxygen;iron;oxygen;heme;oxygen	Hemoglobin subunit alpha-4	-	0.213	N	0.617	N
GSONMG00072989001	actin;actin	Thymosin beta-11	thymosin, beta 4	0.158	N	1.35	Y
GSONMG00063041001	membrane;immune	Complement component C9	complement component 9	-0.677	N	1.56	Y
GSONMG00011511001	-	Complement factor H	complement factor H	1.75	N	-0.371	N
GSONMG00038205001	-	Hemopexin	-	0.13	N	-1.88	Y
GSONMG00012996001	O-methyltransferase;methylation	Catechol O-methyltransferase domain-containing protein 1	-	4.04	N	2.1	Y
GSONMG00023424001	hydrolase	Biotinidase	biotinidase	2.13	N	1.55	Y
GSONMG00056892001	-	-	-	0.892	N	0.243	N
GSONMG00058939001	-	Saxitoxin and tetrodotoxin-binding protein 1	-	∞	N	3.15	Y
GSONMG00022832001	sperm;protease;cysteine-type;negative	Fetuin-B	fetuin-B	-1.49	Y	-0.474	N
GSONMG00055665001	extracellular;small	Protein AMBP	protein AMBP	-4.1	Y	-1.4	Y
GSONMG00027446001	extracellular;metal	Serum amyloid P-component	serum amyloid P component	-0.804	N	-2.17	Y
GSONMG00043138001	O-methyltransferase;methylation	Catechol O-methyltransferase domain-containing protein 1	-	∞	Y	2.3	Y
GSONMG00023426001	hydrolase	Biotinidase	-	0.403	N	1.17	Y
GSONMG00021275001	-	-	-	1.63	Y	0.842	N
GSONMG00051190001	copper;oxidoreductase;oxidation-reduction	Ceruloplasmin	ceruloplasmin	∞	Y	1.48	Y
GSONMG00026795001	-	-	-	-1.37	Y	-1.11	Y
GSONMG00052017001	-	-	-	-0.669	N	-1.25	Y
GSONMG00049136001	extracellular;bone	Secreted phosphoprotein 24	-	2.47	N	-1.36	Y
GSONMG00032762001	transporter;fatty;transport	Fatty acid-binding protein 10-A, liver basic	-	-1.36	N	-4.31	Y
GSONMG00034273001	-	-	-	0	N	`-∞	N
GSONMG00015050001	-	Complement factor H	complement factor H	0.264	N	0.147	N
GSONMG00019921001	serine-type;negative	Protein AMBP	protein AMBP	-3.83	Y	-1.13	Y
GSONMG00008810001	hemoglobin;oxygen;iron;oxygen;heme;oxygen	Hemoglobin subunit alpha-1	hemoglobin subunit zeta	-0.343	N	0.229	N
GSONMG00072225001	-	UPF0762 protein C6orf58 homolog	-	0.788	N	-2.8	Y
GSONMG00015052001	-	Complement factor H	complement factor H	1.38	N	-0.00197	N
GSONMG00047915001	serine-type;proteolysis	Haptoglobin	haptoglobin	5.02	N	1.01	N
GSONMG00021084001	lysozyme	Lysozyme C II	lysozyme C	0.477	N	1.91	Y
GSONMG00064112001	extracellular;serine-type;calcium;proteolysis;_x000D_ acute-phase;blood	Prothrombin	coagulation factor II (thrombin)	0.429	N	0.0596	N
GSONMG00036141001	ribosome;structural;translation	60S ribosomal protein L37a	large subunit ribosomal protein L37Ae	-0.109	N	-0.481	N
GSONMG00077637001	extracellular	Complement C3	complement component 3	0.991	N	1.19	N
GSONMG00051732001	extracellular;lipid;lipid;lipoprotein	Type-4 ice-structuring protein LS-12		0.249	N	-0.787	N
GSONMG00065215001	extracellular;transporter;retinoid;small;transport	Retinol-binding protein 4-B	retinol-binding protein 4	-1.05	Y	-0.53	N
GSONMG00073804001	extracellular	Plasma protease C1 inhibitor	C1 inhibitor	1.9	N	-0.196	N
GSONMG00023976001	extracellular	Complement C4-B	complement component 4	0.944	N	-0.0294	N
GSONMG00025273001	-	Ceruloplasmin	ceruloplasmin	3.33	N	1.3	Y
GSONMG00062425001	extracellular;cysteine-type;negative	Alpha-2-HS-glycoprotein	alpha-2-HS-glycoprotein	`-∞	N	-2.74	Y
GSONMG00078608001	extracellular;lipid;lipid;lipoprotein	Apolipoprotein A-I-2	apolipoprotein A-I	2.53	N	1.56	Y
GSONMG00064895001	-	Beta-microseminoprotein	-	1.95	N	-0.245	N
GSONMG00003189001	-	Inter-alpha-trypsin inhibitor heavy chain H4	-	-1.93	N	-1.42	Y
GSONMG00013866001	extracellular;serine-type;small;negative	Protein AMBP	protein AMBP	-1.21	N	-0.986	N
GSONMG00077640001	endopeptidase;negative	Complement C3	complement component 3	1.92	N	0.32	N
GSONMG00027840001	extracellular;serine-type;proteolysis;complement	Complement factor B	complement factor B	0.126	N	0.47	N
GSONMG00033138001	-	Complement factor H	-	∞	N	0.328	N
GSONMG00072030001	cell;ferric;iron;cellular	Ferritin, heavy subunit	ferritin heavy chain	0.886	N	0.542	N
GSONMG00060751001	serine-type;proteolysis	Granzyme-like protein 1	serine protease 57	0.579	N	1.32	N
GSONMG00079187001	small;RNA;structural;translation	40S ribosomal protein S20	small subunit ribosomal protein S20e	-0.0135	N	-0.236	N
GSONMG00002696001	-	Complement C1q-like protein 2	-	0.27	N	1.52	Y
GSONMG00041640001	ribosome;structural;translation	60S ribosomal protein L18a	large subunit ribosomal protein L18Ae	0.0153	N	-0.431	N
GSONMG00065501001	extracellular;transporter;retinoid;small;transport	Retinol-binding protein 4-A	retinol-binding protein 4	-2.79	Y	-1.18	Y
GSONMG00027608001	ribosome;structural;translation	60S ribosomal protein L10	large subunit ribosomal protein L10e	0.292	N	-0.311	N
GSONMG00007231001	small;RNA;structural;translation	40S ribosomal protein S2	small subunit ribosomal protein S2e	0.671	N	-0.376	N
GSONMG00008811001	hemoglobin;oxygen;iron;oxygen;heme;oxygen	Hemoglobin subunit beta-1	hemoglobin subunit epsilon	-0.109	N	0.0145	N
GSONMG00062737001	extracellular;metalloendopeptidase;zinc;ossification;_x000D_ proteolysis;collagen;leukocyte	Matrix metalloproteinase-9	matrix metalloproteinase-9 (gelatinase B)	-0.871	N	0.0574	N
GSONMG00022557001	extracellular;endopeptidase;negative	Complement C3	complement component 3	2.32	N	1.05	N
GSONMG00012123001	ribosome;structural;rRNA;translation	60S ribosomal protein L9	large subunit ribosomal protein L9e	0.382	N	-0.308	N
GSONMG00057219001	-	-	-	0	N	-1.78	Y
GSONMG00033474001	large;structural;translation	60S ribosomal protein L26	large subunit ribosomal protein L26e	0.194	N	-0.252	N
GSONMG00061487001	extracellular	Complement C3	complement component 3	0.322	N	-0.328	N
GSONMG00021260001	ribosome;structural;translation	60S ribosomal protein L38	large subunit ribosomal protein L38e	-0.265	N	-0.746	N
GSONMG00002355001	ribosome;structural;translation	40S ribosomal protein S12	small subunit ribosomal protein S12e	0.111	N	-0.423	N
