# Supplementary material for: Dual-Organ Transcriptomic Analysis of Rainbow Trout Infected With Ichthyophthirius multifiliis Through Co-Expression and Machine Learning
Source: Front Immunol. 2021 Jul 8;12:677730. doi: 10.3389/fimmu.2021.677730 (PMC8296305; doi:10.3389/fimmu.2021.677730)
Supplement: Supplementary file 3 [file Table_10.xls]

## Sheet: Up GO pathway result
GOID	GOTerm	Ontology Source	Term PValue	Term PValue Corrected with Bonferroni step down	Group PValue	Group PValue Corrected with Bonferroni step down	GOLevels	GOGroups	% Associated Genes	Nr. Genes	Associated Genes Found
GO:0009880	embryonic pattern specification	GO_BiologicalProcess-EBI-UniProt-GOA_27.03.2019_00h00	0.00442719	0.0265631	0.00442719	0.0132816	[3, 4, 5]	Group00	4.83871	3	[fgf3, tdrd1, wnt8b]
GO:0051181	cofactor transport	GO_BiologicalProcess-EBI-UniProt-GOA_27.03.2019_00h00	0.000537675	0.00967815	0.000537675	0.00268838	[4]	Group01	10	3	[hpx a, slc16a12b, slc25a48]
GO:0016627	oxidoreductase activity, acting on the CH-CH group of donors	GO_BiologicalProcess-EBI-UniProt-GOA_27.03.2019_00h00	0.00349162	0.027933	0.00349162	0.0139665	[4]	Group02	5.26316	3	[dhcr7, dpydb, zgc:101723]
GO:0016628	oxidoreductase activity, acting on the CH-CH group of donors, NAD or NADP as acceptor	GO_BiologicalProcess-EBI-UniProt-GOA_27.03.2019_00h00	7.82982e-05	0.00203575	0.00349162	0.0139665	[5]	Group02	18.75	3	[dhcr7, dpydb, zgc:101723]
GO:0046834	lipid phosphorylation	GO_BiologicalProcess-EBI-UniProt-GOA_27.03.2019_00h00	0.00597062	0.0238825	0.00597062	0.0119412	[5, 6]	Group03	4.34783	3	[impad1, pi4k2a, pip4k2ca]
GO:0046854	phosphatidylinositol phosphorylation	GO_BiologicalProcess-EBI-UniProt-GOA_27.03.2019_00h00	0.00422918	0.0296043	0.00597062	0.0119412	[6, 7, 8]	Group03	4.91803	3	[impad1, pi4k2a, pip4k2ca]
GO:0010720	positive regulation of cell development	GO_BiologicalProcess-EBI-UniProt-GOA_27.03.2019_00h00	0.000258608	0.00568937	0.000100644	0.000805155	[4, 5, 6]	Group04	4.71698	5	[alcama, dlx1a, fgf3, pacsin1b, tenm3]
GO:0050769	positive regulation of neurogenesis	GO_BiologicalProcess-EBI-UniProt-GOA_27.03.2019_00h00	0.00173772	0.0260657	0.000100644	0.000805155	[4, 5, 6, 7, 8, 9]	Group04	4.16667	4	[dlx1a, fgf3, pacsin1b, tenm3]
GO:0045666	positive regulation of neuron differentiation	GO_BiologicalProcess-EBI-UniProt-GOA_27.03.2019_00h00	0.000842222	0.0143178	0.000100644	0.000805155	[5, 6, 7, 8, 9, 10]	Group04	5.06329	4	[dlx1a, fgf3, pacsin1b, tenm3]
GO:0016358	dendrite development	GO_BiologicalProcess-EBI-UniProt-GOA_27.03.2019_00h00	0.0017734	0.0248276	0.000100644	0.000805155	[3, 6, 7, 9, 10, 11]	Group04	6.66667	3	[pacsin1b, tenm3, tmem106bb]
GO:0051236	establishment of RNA localization	GO_BiologicalProcess-EBI-UniProt-GOA_27.03.2019_00h00	0.00646342	0.0129268	0.000362222	0.00217333	[3, 4]	Group05	4.22535	3	[bccip, nmd3, qki2]
GO:0015931	nucleobase-containing compound transport	GO_BiologicalProcess-EBI-UniProt-GOA_27.03.2019_00h00	0.000347795	0.00730369	0.000362222	0.00217333	[5]	Group05	4.42478	5	[bccip, nmd3, qki2, slc25a25a, slc35b4]
GO:0050658	RNA transport	GO_BiologicalProcess-EBI-UniProt-GOA_27.03.2019_00h00	0.00621409	0.0186423	0.000362222	0.00217333	[4, 5, 7]	Group05	4.28571	3	[bccip, nmd3, qki2]
GO:0050657	nucleic acid transport	GO_BiologicalProcess-EBI-UniProt-GOA_27.03.2019_00h00	0.00621409	0.0186423	0.000362222	0.00217333	[6]	Group05	4.28571	3	[bccip, nmd3, qki2]
GO:0035107	appendage morphogenesis	GO_BiologicalProcess-EBI-UniProt-GOA_27.03.2019_00h00	0.00483985	0.0241992	0.000182737	0.00127916	[3, 4, 5]	Group06	4.6875	3	[fibinb, sec23a, shha]
GO:0033333	fin development	GO_BiologicalProcess-EBI-UniProt-GOA_27.03.2019_00h00	0.0019453	0.0233436	0.000182737	0.00127916	[4, 5]	Group06	4.0404	4	[fibinb, sec23a, shha, smyd2a]
GO:0033334	fin morphogenesis	GO_BiologicalProcess-EBI-UniProt-GOA_27.03.2019_00h00	0.00422918	0.0296043	0.000182737	0.00127916	[4, 5, 6]	Group06	4.91803	3	[fibinb, sec23a, shha]
GO:0033339	pectoral fin development	GO_BiologicalProcess-EBI-UniProt-GOA_27.03.2019_00h00	0.00442719	0.0265631	0.000182737	0.00127916	[5, 6]	Group06	4.83871	3	[fibinb, sec23a, shha]
GO:0048663	neuron fate commitment	GO_BiologicalProcess-EBI-UniProt-GOA_27.03.2019_00h00	0.00155427	0.0248683	0.000182737	0.00127916	[4, 5, 7, 8, 9]	Group06	6.97674	3	[fgf3, foxn4, shha]
GO:0048702	embryonic neurocranium morphogenesis	GO_BiologicalProcess-EBI-UniProt-GOA_27.03.2019_00h00	0.000182385	0.00437724	0.000182737	0.00127916	[4, 5, 6, 7, 8, 9, 10]	Group06	14.2857	3	[fgf3, sec23a, shha]
GO:0005539	glycosaminoglycan binding	GO_MolecularFunction-EBI-UniProt-GOA_27.03.2019_00h00	6.44433e-05	0.00173997	4.91521e-05	0.000442369	[3]	Group07	6.32911	5	[apoeb, fgf1a, ptprfb, thbs4b, vegfaa]
GO:0008201	heparin binding	GO_MolecularFunction-EBI-UniProt-GOA_27.03.2019_00h00	4.50599e-06	0.000175734	4.91521e-05	0.000442369	[3, 4]	Group07	10.8696	5	[apoeb, fgf1a, ptprfb, thbs4b, vegfaa]
GO:0051302	regulation of cell division	GO_BiologicalProcess-EBI-UniProt-GOA_27.03.2019_00h00	0.000157036	0.00392589	4.91521e-05	0.000442369	[3, 4]	Group07	7.84314	4	[fgf1a, fgf3, thbs4b, vegfaa]
GO:0051781	positive regulation of cell division	GO_BiologicalProcess-EBI-UniProt-GOA_27.03.2019_00h00	5.17661e-06	0.000196711	4.91521e-05	0.000442369	[3, 4, 5]	Group07	18.1818	4	[fgf1a, fgf3, thbs4b, vegfaa]
GO:0070851	growth factor receptor binding	GO_MolecularFunction-EBI-UniProt-GOA_27.03.2019_00h00	0.00213672	0.0213672	4.91521e-05	0.000442369	[4]	Group07	6.25	3	[fgf1a, fgf3, vegfaa]
GO:1904018	positive regulation of vasculature development	GO_BiologicalProcess-EBI-UniProt-GOA_27.03.2019_00h00	0.00188982	0.0245677	4.91521e-05	0.000442369	[3, 4, 5, 6, 7, 8, 9]	Group07	6.52174	3	[aplnra, fgf1a, vegfaa]
GO:0001570	vasculogenesis	GO_BiologicalProcess-EBI-UniProt-GOA_27.03.2019_00h00	0.00315482	0.0283934	4.91521e-05	0.000442369	[4, 5, 6, 7, 8, 9, 10]	Group07	5.45455	3	[aplnra, tbx20, vegfaa]
GO:0045766	positive regulation of angiogenesis	GO_BiologicalProcess-EBI-UniProt-GOA_27.03.2019_00h00	0.00155427	0.0248683	4.91521e-05	0.000442369	[4, 5, 6, 7, 8, 9, 10, 11, 12]	Group07	6.97674	3	[aplnra, fgf1a, vegfaa]
GO:0008202	steroid metabolic process	GO_BiologicalProcess-EBI-UniProt-GOA_27.03.2019_00h00	0.000187976	0.00432345	4.2497e-05	0.00042497	[4]	Group08	5.05051	5	[apoeb, dhcr7, fgf1a, insig1, mvda]
GO:1901617	organic hydroxy compound biosynthetic process	GO_BiologicalProcess-EBI-UniProt-GOA_27.03.2019_00h00	4.44229e-05	0.00128826	4.2497e-05	0.00042497	[4]	Group08	5	6	[apoeb, dhcr7, fgf1a, impad1, moxd1, mvda]
GO:0016125	sterol metabolic process	GO_BiologicalProcess-EBI-UniProt-GOA_27.03.2019_00h00	2.69958e-05	0.000836869	4.2497e-05	0.00042497	[4, 5]	Group08	7.57576	5	[apoeb, dhcr7, fgf1a, insig1, mvda]
GO:0046165	alcohol biosynthetic process	GO_BiologicalProcess-EBI-UniProt-GOA_27.03.2019_00h00	5.7719e-06	0.00021356	4.2497e-05	0.00042497	[4, 5]	Group08	7.14286	6	[apoeb, dhcr7, fgf1a, impad1, moxd1, mvda]
GO:1902652	secondary alcohol metabolic process	GO_BiologicalProcess-EBI-UniProt-GOA_27.03.2019_00h00	1.20366e-05	0.000409244	4.2497e-05	0.00042497	[4, 5]	Group08	8.92857	5	[apoeb, dhcr7, fgf1a, insig1, mvda]
GO:0006694	steroid biosynthetic process	GO_BiologicalProcess-EBI-UniProt-GOA_27.03.2019_00h00	0.000477432	0.0090712	4.2497e-05	0.00042497	[5]	Group08	5.88235	4	[apoeb, dhcr7, fgf1a, mvda]
GO:0008203	cholesterol metabolic process	GO_BiologicalProcess-EBI-UniProt-GOA_27.03.2019_00h00	8.32926e-06	0.000291524	4.2497e-05	0.00042497	[5, 6]	Group08	9.61539	5	[apoeb, dhcr7, fgf1a, insig1, mvda]
GO:0016126	sterol biosynthetic process	GO_BiologicalProcess-EBI-UniProt-GOA_27.03.2019_00h00	4.39497e-05	0.00131849	4.2497e-05	0.00042497	[5, 6]	Group08	10.8108	4	[apoeb, dhcr7, fgf1a, mvda]
GO:1902653	secondary alcohol biosynthetic process	GO_BiologicalProcess-EBI-UniProt-GOA_27.03.2019_00h00	4.25283e-06	0.000170113	4.2497e-05	0.00042497	[5, 6]	Group08	19.0476	4	[apoeb, dhcr7, fgf1a, mvda]
GO:0006695	cholesterol biosynthetic process	GO_BiologicalProcess-EBI-UniProt-GOA_27.03.2019_00h00	4.25283e-06	0.000170113	4.2497e-05	0.00042497	[6, 7]	Group08	19.0476	4	[apoeb, dhcr7, fgf1a, mvda]
GO:0010810	regulation of cell-substrate adhesion	GO_BiologicalProcess-EBI-UniProt-GOA_27.03.2019_00h00	0.00043722	0.00874441	0.0446941	0.0446941	[3, 4]	Group09	10.7143	3	[efna5b, ek1, vegfaa]
GO:0007160	cell-matrix adhesion	GO_BiologicalProcess-EBI-UniProt-GOA_27.03.2019_00h00	0.00422918	0.0296043	0.0446941	0.0446941	[4]	Group09	4.91803	3	[efna5b, ek1, vegfaa]
GO:0034329	cell junction assembly	GO_BiologicalProcess-EBI-UniProt-GOA_27.03.2019_00h00	0.00671864	0.00671864	0.0446941	0.0446941	[4]	Group09	4.16667	3	[efna5b, ek1, vegfaa]
GO:0034332	adherens junction organization	GO_BiologicalProcess-EBI-UniProt-GOA_27.03.2019_00h00	0.00201091	0.02212	0.0446941	0.0446941	[4]	Group09	6.38298	3	[efna5b, ek1, vegfaa]
GO:1901888	regulation of cell junction assembly	GO_BiologicalProcess-EBI-UniProt-GOA_27.03.2019_00h00	8.07708e-06	0.000290775	0.0446941	0.0446941	[3, 4, 5]	Group09	37.5	3	[efna5b, ek1, vegfaa]
GO:0001952	regulation of cell-matrix adhesion	GO_BiologicalProcess-EBI-UniProt-GOA_27.03.2019_00h00	7.82982e-05	0.00203575	0.0446941	0.0446941	[4, 5]	Group09	18.75	3	[efna5b, ek1, vegfaa]
GO:1903391	regulation of adherens junction organization	GO_BiologicalProcess-EBI-UniProt-GOA_27.03.2019_00h00	2.35225e-05	0.000752721	0.0446941	0.0446941	[4, 5]	Group09	27.2727	3	[efna5b, ek1, vegfaa]
GO:0007044	cell-substrate junction assembly	GO_BiologicalProcess-EBI-UniProt-GOA_27.03.2019_00h00	5.12907e-05	0.00143614	0.0446941	0.0446941	[5]	Group09	21.4286	3	[efna5b, ek1, vegfaa]
GO:0034333	adherens junction assembly	GO_BiologicalProcess-EBI-UniProt-GOA_27.03.2019_00h00	2.35225e-05	0.000752721	0.0446941	0.0446941	[5]	Group09	27.2727	3	[efna5b, ek1, vegfaa]
GO:0090109	regulation of cell-substrate junction assembly	GO_BiologicalProcess-EBI-UniProt-GOA_27.03.2019_00h00	8.07708e-06	0.000290775	0.0446941	0.0446941	[4, 5, 6]	Group09	37.5	3	[efna5b, ek1, vegfaa]
GO:0007045	cell-substrate adherens junction assembly	GO_BiologicalProcess-EBI-UniProt-GOA_27.03.2019_00h00	1.20686e-05	0.000398263	0.0446941	0.0446941	[6]	Group09	33.3333	3	[efna5b, ek1, vegfaa]
GO:0048041	focal adhesion assembly	GO_BiologicalProcess-EBI-UniProt-GOA_27.03.2019_00h00	8.07708e-06	0.000290775	0.0446941	0.0446941	[5, 7]	Group09	37.5	3	[efna5b, ek1, vegfaa]
GO:0051893	regulation of focal adhesion assembly	GO_BiologicalProcess-EBI-UniProt-GOA_27.03.2019_00h00	8.07708e-06	0.000290775	0.0446941	0.0446941	[5, 6, 7, 8]	Group09	37.5	3	[efna5b, ek1, vegfaa]

## Sheet: Down GO pathway Results
GOID	GOTerm	Ontology Source	Term PValue	Term PValue Corrected with Bonferroni step down	Group PValue	Group PValue Corrected with Bonferroni step down	GOLevels	GOGroups	% Associated Genes	Nr. Genes	Associated Genes Found
GO:0010008	endosome membrane	GO_CellularComponent-EBI-UniProt-GOA_27.03.2019_00h00	0.00126166	0.0454199	0.00126166	0.00756998	[3, 4, 5, 6, 7, 8, 9, 10]	Group00	4.6729	5	[rab11fip3, slc38a9, tmem106bb, zfyve28, zgc:123244]
GO:0072659	protein localization to plasma membrane	GO_BiologicalProcess-EBI-UniProt-GOA_27.03.2019_00h00	0.000872678	0.0340344	0.000872678	0.00610874	[6]	Group01	7.01754	4	[efr3bb, rilpl1, scrib, stac3]
GO:0009620	response to fungus	GO_BiologicalProcess-EBI-UniProt-GOA_27.03.2019_00h00	0.00129885	0.0441609	0.00129885	0.00649425	[3, 5]	Group02	10.3448	3	[jagn1b, kmo, src]
GO:0030178	negative regulation of Wnt signaling pathway	GO_BiologicalProcess-EBI-UniProt-GOA_27.03.2019_00h00	0.0187039	0.0187039	0.0187039	0.0187039	[4, 5, 6, 7, 8, 9]	Group03	4	3	[nkd2a, trabd2b, vangl2]
GO:0030510	regulation of BMP signaling pathway	GO_BiologicalProcess-EBI-UniProt-GOA_27.03.2019_00h00	0.0155761	0.0311521	0.0155761	0.0311521	[4, 5, 6, 7, 8, 9, 10, 11, 12, 13]	Group04	4.28571	3	[chrd, gdf6a, nog2]
GO:0030992	intraciliary transport particle B	GO_CellularComponent-EBI-UniProt-GOA_27.03.2019_00h00	0.000174631	0.00890618	0.000174631	0.00157168	[2, 3]	Group05	20	3	[ift20, ift22, traf3ip1]
GO:0055076	transition metal ion homeostasis	GO_BiologicalProcess-EBI-UniProt-GOA_27.03.2019_00h00	0.0155761	0.0311521	0.0155761	0.0311521	[8]	Group06	4.28571	3	[sco2, slc25a28, slc39a10]
GO:0042175	nuclear outer membrane-endoplasmic reticulum membrane network	GO_CellularComponent-EBI-UniProt-GOA_27.03.2019_00h00	1.20449e-09	8.31101e-08	7.94004e-10	1.03221e-08	[2, 3, 4]	Group07	4.22222	19	[asah2, aup1, ch25h, creb3l2, ctdnep1a, eva1a, ext1a, gpat3, jagn1b, lrrc59, mfsd2ab, ostc, ptdss2, rdh10a, rnft1, sec22bb, selenok, tmem178, triqk]
GO:0005789	endoplasmic reticulum membrane	GO_CellularComponent-EBI-UniProt-GOA_27.03.2019_00h00	9.28924e-10	6.50247e-08	7.94004e-10	1.03221e-08	[2, 3, 4, 5, 6, 7, 8, 9]	Group07	4.28894	19	[asah2, aup1, ch25h, creb3l2, ctdnep1a, eva1a, ext1a, gpat3, jagn1b, lrrc59, mfsd2ab, ostc, ptdss2, rdh10a, rnft1, sec22bb, selenok, tmem178, triqk]
GO:0044432	endoplasmic reticulum part	GO_CellularComponent-EBI-UniProt-GOA_27.03.2019_00h00	6.19113e-10	4.39571e-08	7.94004e-10	1.03221e-08	[3, 4, 5, 6, 7, 8]	Group07	4.13223	20	[asah2, aup1, ch25h, creb3l2, ctdnep1a, eva1a, ext1a, gpat3, hyou1, jagn1b, lrrc59, mfsd2ab, ostc, ptdss2, rdh10a, rnft1, sec22bb, selenok, tmem178, triqk]
GO:0016709	oxidoreductase activity, acting on paired donors, with incorporation or reduction of molecular oxygen, NAD(P)H as one donor, and incorporation of one atom of oxygen	GO_BiologicalProcess-EBI-UniProt-GOA_27.03.2019_00h00	0.000146968	0.00764232	0.00250071	0.00750213	[5]	Group08	11.1111	4	[ch25h, kmo, mical3a, mical3b]
GO:0071949	FAD binding	GO_MolecularFunction-EBI-UniProt-GOA_27.03.2019_00h00	0.0014353	0.0473649	0.00250071	0.00750213	[5, 6]	Group08	10	3	[kmo, mical3a, mical3b]
GO:0051261	protein depolymerization	GO_BiologicalProcess-EBI-UniProt-GOA_27.03.2019_00h00	0.0149891	0.0449672	0.00250071	0.00750213	[6]	Group08	4.34783	3	[mical3a, mical3b, twf2]
GO:0031047	gene silencing by RNA	GO_BiologicalProcess-EBI-UniProt-GOA_27.03.2019_00h00	0.00081614	0.0326456	0.00081614	0.00652912	[3, 6, 7, 8]	Group09	7.14286	4	[dnd1, snd1, trim71, wtip]
GO:0060147	regulation of posttranscriptional gene silencing	GO_BiologicalProcess-EBI-UniProt-GOA_27.03.2019_00h00	3.3321e-05	0.00196594	0.00081614	0.00652912	[4, 5, 6, 7, 8, 9]	Group09	33.3333	3	[dnd1, trim71, wtip]
GO:0060966	regulation of gene silencing by RNA	GO_BiologicalProcess-EBI-UniProt-GOA_27.03.2019_00h00	3.3321e-05	0.00196594	0.00081614	0.00652912	[4, 5, 6, 7, 8, 9]	Group09	33.3333	3	[dnd1, trim71, wtip]
GO:0060964	regulation of gene silencing by miRNA	GO_BiologicalProcess-EBI-UniProt-GOA_27.03.2019_00h00	3.3321e-05	0.00196594	0.00081614	0.00652912	[5, 6, 7, 8, 9, 10, 11]	Group09	33.3333	3	[dnd1, trim71, wtip]
GO:0098589	membrane region	GO_CellularComponent-EBI-UniProt-GOA_27.03.2019_00h00	0.000490255	0.0215712	3.96927e-05	0.000396927	[2, 3]	Group10	8.16327	4	[asah2, park7, pi4k2a, slc38a9]
GO:0098857	membrane microdomain	GO_CellularComponent-EBI-UniProt-GOA_27.03.2019_00h00	0.000490255	0.0215712	3.96927e-05	0.000396927	[3, 4]	Group10	8.16327	4	[asah2, park7, pi4k2a, slc38a9]
GO:0016053	organic acid biosynthetic process	GO_BiologicalProcess-EBI-UniProt-GOA_27.03.2019_00h00	0.000306848	0.0150355	3.96927e-05	0.000396927	[4]	Group10	4.09357	7	[abhd2a, asah2, cbr4, dpydb, kmo, park7, rdh10a]
GO:0045121	membrane raft	GO_CellularComponent-EBI-UniProt-GOA_27.03.2019_00h00	0.000490255	0.0215712	3.96927e-05	0.000396927	[4, 5]	Group10	8.16327	4	[asah2, park7, pi4k2a, slc38a9]
GO:0046394	carboxylic acid biosynthetic process	GO_BiologicalProcess-EBI-UniProt-GOA_27.03.2019_00h00	0.000285688	0.0142844	3.96927e-05	0.000396927	[5, 6]	Group10	4.14201	7	[abhd2a, asah2, cbr4, dpydb, kmo, park7, rdh10a]
GO:0072330	monocarboxylic acid biosynthetic process	GO_BiologicalProcess-EBI-UniProt-GOA_27.03.2019_00h00	0.000355142	0.0166917	3.96927e-05	0.000396927	[6, 7]	Group10	6.17284	5	[abhd2a, asah2, cbr4, park7, rdh10a]
GO:0015931	nucleobase-containing compound transport	GO_BiologicalProcess-EBI-UniProt-GOA_27.03.2019_00h00	0.00160736	0.0498282	0.00201809	0.00807237	[5]	Group11	4.42478	5	[bccip, slc25a33, slc25a36a, slc25a42, slc35e3]
GO:0006862	nucleotide transport	GO_BiologicalProcess-EBI-UniProt-GOA_27.03.2019_00h00	0.000493926	0.0212388	0.00201809	0.00807237	[6]	Group11	14.2857	3	[slc25a33, slc25a36a, slc25a42]
GO:0015605	organophosphate ester transmembrane transporter activity	GO_BiologicalProcess-EBI-UniProt-GOA_27.03.2019_00h00	0.00105115	0.0399439	0.00201809	0.00807237	[6]	Group11	11.1111	3	[slc25a33, slc25a36a, slc25a42]
GO:0015932	nucleobase-containing compound transmembrane transporter activity	GO_BiologicalProcess-EBI-UniProt-GOA_27.03.2019_00h00	0.000323341	0.0155204	0.00201809	0.00807237	[6]	Group11	9.09091	4	[slc25a33, slc25a36a, slc25a42, slc35e3]
GO:1901679	nucleotide transmembrane transport	GO_BiologicalProcess-EBI-UniProt-GOA_27.03.2019_00h00	0.000493926	0.0212388	0.00201809	0.00807237	[5, 7]	Group11	14.2857	3	[slc25a33, slc25a36a, slc25a42]
GO:0015215	nucleotide transmembrane transporter activity	GO_BiologicalProcess-EBI-UniProt-GOA_27.03.2019_00h00	0.000493926	0.0212388	0.00201809	0.00807237	[6, 7, 8]	Group11	14.2857	3	[slc25a33, slc25a36a, slc25a42]
GO:0030010	establishment of cell polarity	GO_BiologicalProcess-EBI-UniProt-GOA_27.03.2019_00h00	6.15064e-05	0.00350586	9.66159e-09	1.06277e-07	[3]	Group12	8.92857	5	[bccip, mpp5a, scrib, vangl2, wtip]
GO:0035148	tube formation	GO_BiologicalProcess-EBI-UniProt-GOA_27.03.2019_00h00	8.33507e-07	5.50115e-05	9.66159e-09	1.06277e-07	[3, 4, 5, 6]	Group12	10.1449	7	[chrd, dlx3b, mpp5a, msx3, phactr4a, scrib, vangl2]
GO:0016331	morphogenesis of embryonic epithelium	GO_BiologicalProcess-EBI-UniProt-GOA_27.03.2019_00h00	5.63521e-05	0.00326842	9.66159e-09	1.06277e-07	[4, 5, 6]	Group12	9.09091	5	[mpp5a, phactr4a, pou5f3, scrib, vangl2]
GO:0060562	epithelial tube morphogenesis	GO_BiologicalProcess-EBI-UniProt-GOA_27.03.2019_00h00	3.60164e-07	2.44912e-05	9.66159e-09	1.06277e-07	[4, 5, 6]	Group12	4.8583	12	[ccdc40, chrd, dlx3b, foxj1a, invs, mpp5a, msx3, phactr4a, scrib, spns2, vangl2, wtip]
GO:0021915	neural tube development	GO_BiologicalProcess-EBI-UniProt-GOA_27.03.2019_00h00	0.000131553	0.00697233	9.66159e-09	1.06277e-07	[4, 5, 6, 7]	Group12	5.76923	6	[mpp5a, phactr4a, pou5f3, scrib, trim71, vangl2]
GO:0072175	epithelial tube formation	GO_BiologicalProcess-EBI-UniProt-GOA_27.03.2019_00h00	4.95141e-07	3.31744e-05	9.66159e-09	1.06277e-07	[4, 5, 6, 7]	Group12	10.9375	7	[chrd, dlx3b, mpp5a, msx3, phactr4a, scrib, vangl2]
GO:0003143	embryonic heart tube morphogenesis	GO_BiologicalProcess-EBI-UniProt-GOA_27.03.2019_00h00	0.000756683	0.031024	9.66159e-09	1.06277e-07	[4, 5, 6, 7, 8]	Group12	4.16667	6	[ccdc40, chrd, foxj1a, invs, spns2, wtip]
GO:0001838	embryonic epithelial tube formation	GO_BiologicalProcess-EBI-UniProt-GOA_27.03.2019_00h00	9.18287e-05	0.00495875	9.66159e-09	1.06277e-07	[5, 6, 7, 8]	Group12	12.5	4	[mpp5a, phactr4a, scrib, vangl2]
GO:0042471	ear morphogenesis	GO_BiologicalProcess-EBI-UniProt-GOA_27.03.2019_00h00	0.000397661	0.0178948	9.66159e-09	1.06277e-07	[5, 6, 7, 8]	Group12	6.0241	5	[chrd, dlx3b, msx3, slc44a4, veph1]
GO:0001841	neural tube formation	GO_BiologicalProcess-EBI-UniProt-GOA_27.03.2019_00h00	7.08005e-05	0.00389403	9.66159e-09	1.06277e-07	[5, 6, 7, 8, 9]	Group12	13.3333	4	[mpp5a, phactr4a, scrib, vangl2]
GO:0030916	otic vesicle formation	GO_BiologicalProcess-EBI-UniProt-GOA_27.03.2019_00h00	0.00117087	0.0433222	9.66159e-09	1.06277e-07	[5, 6, 7, 8, 9, 10, 11]	Group12	10.7143	3	[chrd, dlx3b, msx3]
GO:0043049	otic placode formation	GO_BiologicalProcess-EBI-UniProt-GOA_27.03.2019_00h00	0.000739405	0.031055	9.66159e-09	1.06277e-07	[4, 5, 6, 7, 8, 9, 10, 11, 12]	Group12	12.5	3	[chrd, dlx3b, msx3]
GO:0031252	cell leading edge	GO_CellularComponent-EBI-UniProt-GOA_27.03.2019_00h00	0.000375948	0.0172936	1.99441e-09	2.39329e-08	[2, 3]	Group13	6.09756	5	[jmy, nckap1, phactr4a, scrib, zgc:153916]
GO:0030010	establishment of cell polarity	GO_BiologicalProcess-EBI-UniProt-GOA_27.03.2019_00h00	6.15064e-05	0.00350586	1.99441e-09	2.39329e-08	[3]	Group13	8.92857	5	[bccip, mpp5a, scrib, vangl2, wtip]
GO:0061245	establishment or maintenance of bipolar cell polarity	GO_BiologicalProcess-EBI-UniProt-GOA_27.03.2019_00h00	0.00117087	0.0433222	1.99441e-09	2.39329e-08	[3]	Group13	10.7143	3	[dlg2, mpp5a, scrib]
GO:0007164	establishment of tissue polarity	GO_BiologicalProcess-EBI-UniProt-GOA_27.03.2019_00h00	3.84828e-06	0.000250138	1.99441e-09	2.39329e-08	[3, 4]	Group13	26.6667	4	[intu, invs, scrib, vangl2]
GO:0051653	spindle localization	GO_BiologicalProcess-EBI-UniProt-GOA_27.03.2019_00h00	2.84271e-05	0.00170563	1.99441e-09	2.39329e-08	[3, 4]	Group13	16.6667	4	[bccip, scrib, vangl2, wtip]
GO:0035088	establishment or maintenance of apical/basal cell polarity	GO_BiologicalProcess-EBI-UniProt-GOA_27.03.2019_00h00	0.00117087	0.0433222	1.99441e-09	2.39329e-08	[4]	Group13	10.7143	3	[dlg2, mpp5a, scrib]
GO:0035148	tube formation	GO_BiologicalProcess-EBI-UniProt-GOA_27.03.2019_00h00	8.33507e-07	5.50115e-05	1.99441e-09	2.39329e-08	[3, 4, 5, 6]	Group13	10.1449	7	[chrd, dlx3b, mpp5a, msx3, phactr4a, scrib, vangl2]
GO:0016331	morphogenesis of embryonic epithelium	GO_BiologicalProcess-EBI-UniProt-GOA_27.03.2019_00h00	5.63521e-05	0.00326842	1.99441e-09	2.39329e-08	[4, 5, 6]	Group13	9.09091	5	[mpp5a, phactr4a, pou5f3, scrib, vangl2]
GO:0045197	establishment or maintenance of epithelial cell apical/basal polarity	GO_BiologicalProcess-EBI-UniProt-GOA_27.03.2019_00h00	0.00105115	0.0399439	1.99441e-09	2.39329e-08	[5]	Group13	11.1111	3	[dlg2, mpp5a, scrib]
GO:0051293	establishment of spindle localization	GO_BiologicalProcess-EBI-UniProt-GOA_27.03.2019_00h00	2.84271e-05	0.00170563	1.99441e-09	2.39329e-08	[4, 5, 6]	Group13	16.6667	4	[bccip, scrib, vangl2, wtip]
GO:0060562	epithelial tube morphogenesis	GO_BiologicalProcess-EBI-UniProt-GOA_27.03.2019_00h00	3.60164e-07	2.44912e-05	1.99441e-09	2.39329e-08	[4, 5, 6]	Group13	4.8583	12	[ccdc40, chrd, dlx3b, foxj1a, invs, mpp5a, msx3, phactr4a, scrib, spns2, vangl2, wtip]
GO:1902850	microtubule cytoskeleton organization involved in mitosis	GO_BiologicalProcess-EBI-UniProt-GOA_27.03.2019_00h00	0.00127116	0.0444907	1.99441e-09	2.39329e-08	[4, 5, 6]	Group13	6.34921	4	[bccip, scrib, vangl2, wtip]
GO:0001736	establishment of planar polarity	GO_BiologicalProcess-EBI-UniProt-GOA_27.03.2019_00h00	3.84828e-06	0.000250138	1.99441e-09	2.39329e-08	[4, 5, 6, 7]	Group13	26.6667	4	[intu, invs, scrib, vangl2]
GO:0001738	morphogenesis of a polarized epithelium	GO_BiologicalProcess-EBI-UniProt-GOA_27.03.2019_00h00	2.38276e-05	0.00145348	1.99441e-09	2.39329e-08	[5, 6]	Group13	17.3913	4	[intu, invs, scrib, vangl2]
GO:0021915	neural tube development	GO_BiologicalProcess-EBI-UniProt-GOA_27.03.2019_00h00	0.000131553	0.00697233	1.99441e-09	2.39329e-08	[4, 5, 6, 7]	Group13	5.76923	6	[mpp5a, phactr4a, pou5f3, scrib, trim71, vangl2]
GO:0051294	establishment of spindle orientation	GO_BiologicalProcess-EBI-UniProt-GOA_27.03.2019_00h00	1.3267e-05	0.00083582	1.99441e-09	2.39329e-08	[4, 5, 6, 7]	Group13	20	4	[bccip, scrib, vangl2, wtip]
GO:0072175	epithelial tube formation	GO_BiologicalProcess-EBI-UniProt-GOA_27.03.2019_00h00	4.95141e-07	3.31744e-05	1.99441e-09	2.39329e-08	[4, 5, 6, 7]	Group13	10.9375	7	[chrd, dlx3b, mpp5a, msx3, phactr4a, scrib, vangl2]
GO:0035844	cloaca development	GO_BiologicalProcess-EBI-UniProt-GOA_27.03.2019_00h00	6.47355e-05	0.00362519	1.99441e-09	2.39329e-08	[3, 5, 6, 7, 8]	Group13	27.2727	3	[invs, vangl2, wtip]
GO:0003143	embryonic heart tube morphogenesis	GO_BiologicalProcess-EBI-UniProt-GOA_27.03.2019_00h00	0.000756683	0.031024	1.99441e-09	2.39329e-08	[4, 5, 6, 7, 8]	Group13	4.16667	6	[ccdc40, chrd, foxj1a, invs, spns2, wtip]
GO:0040001	establishment of mitotic spindle localization	GO_BiologicalProcess-EBI-UniProt-GOA_27.03.2019_00h00	1.97986e-05	0.00122751	1.99441e-09	2.39329e-08	[5, 6, 7]	Group13	18.1818	4	[bccip, scrib, vangl2, wtip]
GO:0000132	establishment of mitotic spindle orientation	GO_BiologicalProcess-EBI-UniProt-GOA_27.03.2019_00h00	8.47736e-06	0.000542551	1.99441e-09	2.39329e-08	[5, 6, 7, 8]	Group13	22.2222	4	[bccip, scrib, vangl2, wtip]
GO:0001838	embryonic epithelial tube formation	GO_BiologicalProcess-EBI-UniProt-GOA_27.03.2019_00h00	9.18287e-05	0.00495875	1.99441e-09	2.39329e-08	[5, 6, 7, 8]	Group13	12.5	4	[mpp5a, phactr4a, scrib, vangl2]
GO:0001841	neural tube formation	GO_BiologicalProcess-EBI-UniProt-GOA_27.03.2019_00h00	7.08005e-05	0.00389403	1.99441e-09	2.39329e-08	[5, 6, 7, 8, 9]	Group13	13.3333	4	[mpp5a, phactr4a, scrib, vangl2]
